# Supplementary material for: Osteoimmunologic and Immune-Aging Signatures in Postmenopausal Women with Periodontitis and Low Bone Mineral Density: A Cross-Sectional Study
Source: Diagnostics (Basel). 2026 Feb 27;16(5):708. doi: 10.3390/diagnostics16050708 (PMC12984706; doi:10.3390/diagnostics16050708)
Supplement: Supplementary file 1 [file diagnostics-16-00708-s001.zip]

Archive with 1 entries (1 files):
- diagnostics-4157232-supplementary.pdf
